# Supplementary material for: Soluble Klotho protects against glomerular injury through regulation of ER stress response
Source: Commun Biol. 2023 Feb 22;6:208. doi: 10.1038/s42003-023-04563-1 (PMC9947099; doi:10.1038/s42003-023-04563-1)
Supplement: Supplementary file 3 — Supplementary Data 1 [file 42003_2023_4563_MOESM3_ESM.xlsx]

## Sheet: Fig 1e Klotho
Glom	ROK
0.728	336.11
0.3934	3023.56
5.4306	1649.99
0.7939	485.604
2.1318
0.3799

## Sheet: Fig 1e nephrin
Glom	ROK
169.56	0.66
166.44	0.77
40.38	3.46
21.35	0.56
117.33
42.4

## Sheet: Fig 1f klotho
Pod	Glom	ROK
48.65	14.44	0.43
1594.99	6.94	5.31
992.49	91.98	0.21
	55.8	0.19
	486.36	2.77
	27.18	3.26
		1.18

## Sheet: Fig 1f Nephrin
Pod	Glom	ROK
48.65	14.44	0.43
1594.99	6.94	5.31
992.49	91.98	0.21
	55.8	0.19
	27.18	2.77
		3.26
		1.18

## Sheet: Fig 1i
Glom	ROK
0.0284951	0.869848
0.0527172	0.921127
0.096788	0.88041

## Sheet: Fig 1j
Glom	ROK
0.0284951	0.869848
0.0527172	0.921127
0.096788	0.88041

## Sheet: Fig 2a GBM thickness
WT	Pod-KO
165	163
161	169
158	168
167

## Sheet: Fig 2a slits
WT	Pod-KO
2	2.1
2.1	2.3
1.9	2.3
2.2

## Sheet: Fig 2b
	WT					Pod-KO
0	4.377	1.748	0.564	1.076		1.073	0.45	2.671	3.007	5.466
3	885.453	1580.36	817.899	951.299		1006.18	807.897	857.629
7	264.398	2307.42	1628.79			1005.53	416.959	1343.84	662.388	379.308

## Sheet: Fig 2c
WT	Pod-KO
0	0
0	0
4	3
6	6
10	6

[truncated: 28 more sheets: Fig 2e WT1 per glom, Fig 2e glom area, Fig 2e WT1 per glom area, Fig 3d serum klotho, Fig 3d urine klotho, Fig 4a, Fig 4a BUN, Fig 4c affected glom, Fig 4c crescents, Fig 4c tubular casts, Fig4c GBM thickness, Fig 4c slits, Fig 4e WT1 per glom, Fig 4e glom area, Fig 4e WT1 per glom area, Fig 4e asma intensity, Fig 5b bp, Fig 5b kegg, Fig 5c, Fig 5d …]
